# Supplementary material for: Superolateral medial forebrain bundle deep brain stimulation in major depression: a gateway trial
Source: Neuropsychopharmacology. 2019 Mar 13;44(7):1224–32. doi: 10.1038/s41386-019-0369-9 (PMC6785007; doi:10.1038/s41386-019-0369-9)
Supplement: Supplementary file 6 — eTable 4 [file 41386_2019_369_MOESM6_ESM.xls]

## Sheet: Tabelle1
	Tab. 1 Demographic and clinical characteristics of patients									Tab. 1: Demographic and clinical characteristics of patients continued
	Group A direct stimulation									Group B sham group
	Variable	Pat 1 (001)	Pat 4 (005)	Pat 6 (008)	Pat 7 (025)	Pat 8 (027)	Pat 11 (031)	Pat 12 (032)	Pat 15 (044)	Variable	Pat 2 (002)	Pat 3 (003)	Pat 5 (007)	Pat 9 (028)	Pat 10 (030)	Pat 13 (034)	Pat 14 (035)	Pat 16 (045)	Mean group A	SD group A	Mean group B	SD group B	total mean
	Diagnosis	unipolar	bipolar	unipolar	unipolar	unipolar	unipolar	unipolar	unipolar	Diagnosis	unipolar	unipolar	unipolar	unipolar	unipolar	unipolar	unipolar	unipolar	7 unipolar /1bipolar		8 unipolar		15 unipolar/ 1 bipolar
	Age at implant (years) *	71	48	53	49	60	50	50	45	Age at implant (years)	29	62	47	39	63	57	45	57	53.25	8.41342	49.875	11.9933	51.5625
	Sex	female	male	female	female	male	male	male	male	Sex	female	male	male	female	female	male	male	male	62.5% male		62.5% male		62.5% male
	Duration of education (years) *	18	13	4	13	20	13	13	13	Duration of education (years)	13	13	18	13	13	17	12	20	13.375	4.68851	14.875	2.99702	14.125
	working status	Retired 18 years	Retired 17 years	Retired 3 years	Retired 2 years	Retired 20 years	Retired 1 year	Retired	Retired 4 years	working status	Retired 6 years	Retired 17 years	retired	Retired 6 years	Retired	Retired 3 years	Retired 1 year	Retired 1 year	100% retired		100% retired		100% retired
	Length of current episode (years) *	6	22	11	30	2	2	4	23	Length of current episode (years)	8	14	22	8	6	3	1	2	12.5	10.9805	8	7.03055	10.25
	Number of previous episodes (lifetime) *	>30	12	1	1	5	>30	3	>10	Number of previous episodes (lifetime)	1	1	2	>10	>10	9	>20	4					9
	Age at onset (years) *	21	27	43	13	28	25	17	22	Age at onset (years)	21	48	34	28	30	44	17	37	24.5	9.00793	32.375	10.6494	28.4375
	Time since diagnosis of affective disorder (years) *	51	22	11	37	32	25	33	23	Time since diagnosis of affective disorder (years)	8	14	14	12	34	14	29	20	29.25	11.9373	18.125	8.98312	23.6875
	Lengths of previous hospitalizations (months) *	14	1	14	> 17	24	>25	32	7	Lengths of previous hospitalizations (months)	14	18	27	12	32	5	8	10	15.3333	11.8563	15.75	9.42262	15.5714
	Number of antidepressive pharmaceuticals at implant *	3	11	4	5	3	3	9	5	Number of antidepressive pharmaceuticals at implant	0	2	3	15	8	4	3	4	5.375	3.02076	4.875	4.67325	5.125
	Number of medications in current episode *	7	16	5	5(+1)	5	3	15	5	Number of medications in current episode	0	2	3	16	8	6	3	5	8	5.63154	5.375	4.95516	6.6
	Number of medications (lifetime) *	15(+2)	18	14(+1)	13(+3)	14(+1)	15	26	31(+1)	Number of medications (lifetime)	15(+1)	24	19	33	20	20	18	10	19.6667	10.6226	20.5714	6.92477	20.3
	Total of ATHF score (current episode) *	43	47	35	29	33	21	34	85	Total of ATHF score (current episode)	25	55	65	62	69	29	37	20	40.875	19.5261	45.25	19.6741	43.0625
	Mean ATHF score (current episode) *	2.26	1.96	2.06	2.42	2.2	1.5	1.78	2.74	Mean ATHF score (current episode)	1.66	2.2	3.25	2.07	2.3	1.53	2.85	1.82	2.115	0.723583	2.21	0.589915	2.1625
	Number of treatment trials with ATHF ≥ 3 *	10	11	8	7	8	4	4	24	Number of treatment trials with ATHF ≥ 3	6	14	12	17	20	4	6	4	10.3333	6.36957	10.375	6.23212	9.9375
	Past ECT/MST *	12 MST, 8 ECT	18 ECT (9 unilateralt/9 bilateral)	20 ECT (unilateral)	40 ECT (unilateral)	36 ECT (unilateral)	30 ECT (unilateral)	19 ECT (unilateral)	17 (unilateral)	Past ECT/MST	8 ECT (unilateral)	12 ECT (unilateral)	> 30 ECT (unilateral)	14 ECT (bilateral)	> 30 ECT (uni-/bilateral)	12 ECT (unilateral)	14 ECT (unilateral)	12 ECT	25	9	16.5	8.5	20.75 (uni-/bilateral)
	Psychotherapy (hours) *	> 60	> 80	> 40	> 100	> 40	> 40	> 30	>40	Psychotherapy (hours)	> 80	> 30	> 60	> 40	> 60	> 60	>100	>60	>61		>60		>57
	Suicide attempts *	3	0	0	8	0	0	0	0	Suicide attempts	0	3	1	> 3	1	0	1	1	1.375	2.87539	1	1	1.2
	Note. Modified Antidepressant Treatment History Form (ATHF) according to Sackeim (2001). A score of "3" is the threshold for considering a trial adequate and the patient resistant to that treatment (Sackeim 2001).									Note. Modified Antidepressant Treatment History Form (ATHF) according to Sackeim (2001). A score of "3" is the threshold for considering a trial adequate and the patient resistant to that treatment (Sackeim 2001).
	ECT Electroconvusvie therapy. MST magnetic seizure therapy.									ECT Electroconvusvie therapy. MST magnetic seizure therapy.
	* Mean Values do not differ significantly between Group A and Group B in all metric variables (Mann-Whitney-U-test).

## Sheet: im paper
eTable 4a) Demographic and clinical characteristics of patients											eTable 4b: Demographic and clinical characteristics of patients continued
Group A direct stimulation											Group B sham group
Variable	Pat 1 (001)	Pat 4 (005)	Pat 6 (008)	Pat 7 (025)	Pat 8 (027)	Pat 11 (031)	Pat 12 (032)	Pat 15 (044)	Mean group A	SD group A	Variable	Pat 2 (002)	Pat 3 (003)	Pat 5 (007)	Pat 9 (028)	Pat 10 (030)	Pat 13 (034)	Pat 14 (035)	Pat 16 (045)	Mean group B	SD group B	total mean
Diagnosis	unipolar	bipolar	unipolar	unipolar	unipolar	unipolar	unipolar	unipolar	7 unipolar /1bipolar		Diagnosis	unipolar	unipolar	unipolar	unipolar	unipolar	unipolar	unipolar	unipolar	8 unipolar		15 unipolar/ 1 bipolar
Age at implant (years) *	71	48	53	49	60	50	50	45	53.3	8.4	Age at implant (years)	29	62	47	39	63	57	45	57	49.875	11.9	51.6
Sex	female	male	female	female	male	male	male	male	62.5% male		Sex	female	male	male	female	female	male	male	male	62.5% male		62.5% male
Duration of education (years) *	18	13	4	13	20	13	13	13	13.3	4.7	Duration of education (years)	13	13	18	13	13	17	12	20	14.9	2.9	14.1
working status	Retired 18 years	Retired 17 years	Retired 3 years	Retired 2 years	Retired 20 years	Retired 1 year	Retired	Retired 4 years	100% retired		working status	Retired 6 years	Retired 17 years	retired	Retired 6 years	Retired	Retired 3 years	Retired 1 year	Retired 1 year	100% retired		100% retired
Length of current episode (years) *	6	22	11	30	2	2	4	23	1235	10.9	Length of current episode (years)	8	14	22	8	6	3	1	2	8	7	10.3
Number of previous episodes (lifetime) *	>30	12	1	1	5	>30	3	>10			Number of previous episodes (lifetime)	1	1	2	>10	>10	9	>20	4			9
Age at onset (years) *	21	27	43	13	28	25	17	22	24.5	9	Age at onset (years)	21	48	34	28	30	44	17	37	32.4	10.6	28.4
Time since diagnosis of affective disorder (years) *	51	22	11	37	32	25	33	23	29.3	11.9	Time since diagnosis of affective disorder (years)	8	14	14	12	34	14	29	20	18.1	8.9	23.7
Lengths of previous hospitalizations (months) *	14	1	14	> 17	24	>25	32	7	15.3	11.8	Lengths of previous hospitalizations (months)	14	18	27	12	32	5	8	10	15.8	9.4	15.6
Number of antidepressive pharmaceuticals at implant *	3	11	4	5	3	3	9	5	5.4	3	Number of antidepressive pharmaceuticals at implant	0	2	3	15	8	4	3	4	4.9	4.6	5.1
Number of medications in current episode *	7	16	5	5(+1)	5	3	15	5	8	5.6	Number of medications in current episode	0	2	3	16	8	6	3	5	5.4	4.9	6.6
Number of medications (lifetime) *	15(+2)	18	14(+1)	13(+3)	14(+1)	15	26	31(+1)	19.7	10.6	Number of medications (lifetime)	15(+1)	24	19	33	20	20	18	10	20.6	6.9	20.3
Total of ATHF score (current episode) *	43	47	35	29	33	21	34	85	40.9	19.5	Total of ATHF score (current episode)	25	55	65	62	69	29	37	20	45.3	19.6	43.1
Mean ATHF score (current episode) *	2.26	1.96	2.06	2.42	2.2	1.5	1.78	2.74	2.1	0.7	Mean ATHF score (current episode)	1.66	2.2	3.25	2.07	2.3	1.53	2.85	1.82	2.21	0.6	2.2
Number of treatment trials with ATHF ≥ 3 *	10	11	8	7	8	4	4	24	10.3	6.3	Number of treatment trials with ATHF ≥ 3	6	14	12	17	20	4	6	4	10.4	6.2	9.9
Past ECT/MST *	12 MST, 8 ECT	18 ECT (9 unilateralt/9 bilateral)	20 ECT (unilateral)	40 ECT (unilateral)	36 ECT (unilateral)	30 ECT (unilateral)	19 ECT (unilateral)	17 (unilateral)	25	9	Past ECT/MST	8 ECT (unilateral)	12 ECT (unilateral)	> 30 ECT (unilateral)	14 ECT (bilateral)	> 30 ECT (uni-/bilateral)	12 ECT (unilateral)	14 ECT (unilateral)	12 ECT	16.5	8.5	20.75 (uni-/bilateral)
Psychotherapy (hours) *	> 60	> 80	> 40	> 100	> 40	> 40	> 30	>40	>61		Psychotherapy (hours)	> 80	> 30	> 60	> 40	> 60	> 60	>100	>60	>60		>57
Suicide attempts *	3	0	0	8	0	0	0	0	1.4	2.9	Suicide attempts	0	3	1	> 3	1	0	1	1	1	1	1.2
Note. Modified Antidepressant Treatment History Form (ATHF) according to Sackeim (2001). A score of "3" is the threshold for considering a trial adequate and the patient resistant to that treatment (Sackeim 2001).											Note. Modified Antidepressant Treatment History Form (ATHF) according to Sackeim (2001). A score of "3" is the threshold for considering a trial adequate and the patient resistant to that treatment (Sackeim 2001).
ECT Electroconvusvie therapy. MST magnetic seizure therapy.											ECT Electroconvusvie therapy. MST magnetic seizure therapy.
* Mean Values do not differ significantly between Group A and Group B in all metric variables (t-test).
